# Supplementary material for: Circulating Contact-Pathway-Activating Microparticles Together with Factors IXa and XIa Induce Spontaneous Clotting in Plasma of Hematology and Cardiologic Patients
Source: PLoS One. 2014 Jan 31;9(1):e87692. doi: 10.1371/journal.pone.0087692 (PMC3909194; doi:10.1371/journal.pone.0087692)
Supplement: Table S1 — Diagnoses, ages, and coagulation tests data of subjects whose plasma were used in Thrombodinamics test with factors IXa, XIa, TF inhibitors (subjects 11–18) or TF inhibitor only (subjects 1–23). (XLSX) [file pone.0087692.s001.xlsx]

## Sheet: Лист1
Table S1				APTT,sec	Prothrombin index,%	TT,sec	Fg, g/l	XIIа завис.фибринолиз [мин]	d-dimer, mkg/l
№	diagnosis	age	gender	32-37	70-130	12-19	1,8-3,5	4-12	50-250
1	Autoimmune hemolytic anemia, condition after splenectomy	20	w	38	100	-	4.1	17	-
2	immune cytopenia	20	w	35	81	-	1.7	-	-
3	liver cirrhosis, immune cytopenia, condition after splenectomy	21	w	-	-	-	-	-	-
4	Burkitt's lymphoma	27	w	30	94	-	2.9	-	-
5	myelodysplastic syndrome, colitis, chronic gastritis	34	m	-	-	-	-	-	-
