# Supplementary material for: Circulating Contact-Pathway-Activating Microparticles Together with Factors IXa and XIa Induce Spontaneous Clotting in Plasma of Hematology and Cardiologic Patients
Source: PLoS One. 2014 Jan 31;9(1):e87692. doi: 10.1371/journal.pone.0087692 (PMC3909194; doi:10.1371/journal.pone.0087692)
Supplement: Table S2 — Diagnoses, ages, and coagulation tests data of subjects whose plasma were used in Thrombin generation test in platelet free plasma and microparticles rich plasma. (XLSX) [file pone.0087692.s002.xlsx]

## Sheet: Лист1
Table S2				APTT,sec	Prothrombin index,%	TT,sec	Fg, g/l	XIIа завис.фибринолиз [мин]	d-dimer, mkg/l
№	diagnosis	age	gender	32-37	70-130	12-19	1,8-3,5	4-12	50-250
1	thrombophilia, inflammation	54	m	39	55	-	1.7	110	-
2	sepsis	67	w	25	-	19	4	25	-
3	essential hypertension, atrial fibrillation, left atrial auricular thrombosis	71	w	-	-	-	-	-	-
4	multiple myeloma	51	m	39	94	-	3.1	-	-
5	acute leukemia	21	w	41	53	17	1	8	2614
6	multiple myeloma	61	m	28	114	-	5.7	-	-
7	multiple myeloma	42	w	35	-	-	2.3	-	-
8	multiple myeloma	51	w	32	103	-	2.7	-	-
9	multiple myeloma	58	w	-	-	-	-	-	-
10	Kawasaki syndrome	4	m	22	129	19	2	16	205
11	idiopathic thrombocytopenic purpura	49	ж	31	94	-	4.6	8	-
12	Paroxysmal nocturnal haemoglobinuria	28	ж	32	86	-	2.3	5	-
13	Autoimmune hemolytic anemia	54	м	25		-	1.3	4	-
14	condition after arthroplastic surgery			-	-	-	-	-	-
15	primary mediastinal b-cell lymphoma	20	ж	-	-	-	-	-	-
16	immune cytopenia	20	ж	-	-	-	-	-	-
17	Autoimmune hemolytic anemia	51	ж	-	-	-	-	-	-
18	liver cirrhosis, immune cytopenia, condition after splenectomy	21	ж	-	-	-	-	-	-
19	Autoimmune hemolytic anemia, condition after splenectomy	20	ж	37	102	-	3.8	12	-
20	hairy cell leukemia	65	м	30	77	-	1.8	56	-
21	condition after arthroplastic surgery	33	ж	-	-	-	-	-	-
22	condition after arthroplastic surgery		w	-	-	-	-	-	-
23	liver cancer, iliofemoral thrombosis	59	w	-	-	-	-	-	-
