# Supplementary material for: Circulating Contact-Pathway-Activating Microparticles Together with Factors IXa and XIa Induce Spontaneous Clotting in Plasma of Hematology and Cardiologic Patients
Source: PLoS One. 2014 Jan 31;9(1):e87692. doi: 10.1371/journal.pone.0087692 (PMC3909194; doi:10.1371/journal.pone.0087692)
Supplement: Table S4 — Diagnoses, ages, and coagulation tests data of subjects whose plasma were used for microparticles concentration measurement using flow cytometry. (XLSX) [file pone.0087692.s004.xlsx]

## Sheet: Лист1
Table S4				APTT,sec	Prothrombin index,%	TT,sec	Fg, g/l	XIIа завис.фибринолиз [мин]	d-dimer, mkg/l
№	diagnosis	age	gender	32-37	70-130	12-19	1,8-3,5	4-12	50-250
17	Bacterial endocarditis.		m
20	Hemophilia А, arthrosis deformans of the right hip joint (during surgery).	31	m	30	71	17	3.3	4	194
21	Hereditary hemolytic anemia, thalassemia sign carrier state.	27	m	41	88	19	1.7		1818
22	Hemophilia А, arthrosis deformans of the left hip joint (24 hours after joint replacement surgery).	48	m	56	96	16	6.7		1339
23	Sepsis, thrombocytopenia.	53	w	33	72	17	1.7	80	12750
24	Multiple myeloma, pneumonia.	52	m	35	96	29	3.2	25	10100
25	Lymphogranulo-matosis.	22	w	31	80	16	3.3	9	1098
